# Supplementary material for: Adaptive immune defense prevents Bartonella persistence upon trans-placental transmission
Source: PLoS Pathog. 2022 May 17;18(5):e1010489. doi: 10.1371/journal.ppat.1010489 (PMC9113594; doi:10.1371/journal.ppat.1010489)
Supplement: S1 Table — Excel spreadsheet containing, in separate sheets, the underlying numerical data and statistical analysis for Fig panels 1B, 1C, 2B-F, 3B-D, 3F and 4G and S1A-E. (XLSX) [file ppat.1010489.s002.xlsx]

## Sheet: figure 1B
bacteremia in adult animals (cfu/ml blood)
days post infection (d.p.i.)	WT			Rag1-/-			μMT
0	n.d.	n.d.	n.d.	n.d.	n.d.	n.d.	n.d.	n.d.	n.d.
3	n.d.	n.d.	n.d.	n.d.	697.5	n.d.	n.d.	n.d.	n.d.
7	48750	1050	1100	5800	4900	1400	n.d.	14486.5	3666.67
10	21500	29857.1	22000	2160000	1102500	1645000	220000	193529	23000
24	22615.4	18687.5	14400	850000	666667	902500	348750	335263	462000
38	133.333	n.d.	236.364	7857143	8050000	6450000	270790	364286	603750
44	n.d.	n.d.	300	1916667	16666670	14404760	529231	653333	691176
52	n.d.	n.d.	n.d.	9000000	55758620	11392860	341667	558571	1297368
58	n.d.	n.d.	n.d.	6150000	7500000	8000000	244375	297000	826667
67				5937500	43500000	3400000	129878	226351	1220690
80				2684211	7884616	2605556	289130	231304	267273
86				8000000	26354170	9000000	420000	192500	612500
101				10400000	3309091	87125000	536250	382500	1500000
n.d. = not detected

## Sheet: figure 1C
% bacteremic offspring per litter
	WT	μMT-/-	Rag1-/-
extracted embryos	n.d.	33.33	57.14
	n.d.	50	42.8571
	n.d.	66.67	25
	n.d.	71.43	62.5
	n.d.	50	62.5
	n.d.		62.5
	n.d.
living offspring	n.d.	n.d.	57.1
	n.d.	n.d.	25
	n.d.	25	62.5
	n.d.	n.d.	28.5
	n.d.	66.67	12.5
	n.d.	n.d.	n.d.
	n.d.	33.33	40
	n.d.	n.d.	66.7
	n.d.	n.d.	40
		14.28	n.d.
		100	n.d.
		33.33	50
		33.33
		n.d.
		37.5
		n.d.
		n.d.
n.d. = not detected

## Sheet: figure 2A
bacteremia (cfu/ml blood) mothers before mating
WT	Rag1-/-	μMT
107885	2642857	422857
10673.1	671667	262500
158537	617500	298182
115946	581429	102125
212500	2850	522500
275	16971429	92625
316000	1102500	413462
12946.4	1400	230000
11184.2	14062.5	59375
46875	9960000	10769.2
200000	2160000	165454
58750	432174	13000
1125	90869.6	894546
189655	575000	23250
187895	16971.4	10500
	5950000
	9960000

## Sheet: figure 2B
placentae cfu count
WT	Rag1-/-	μMT
120	90000	3400
240	90	1500
80	n.d.	2300
380	430	8200
200	1500	900
320	260	n.d.
480	2100	3800
80	1400	n.d.
260	900	n.d.
1240	260	320
n.d.	3200	900
2500	800	n.d.
660	2200	80
200	160	110
1600	140	81
n.d.	1000	68
n.d.	110	120
60	900	n.d.
60	1800	n.d.
160	1800	350
160	2400	10
n.d.	260	510
n.d.	360	240
n.d.	3450	220
n.d.	29000	460
n.d.	9500	1200
n.d.	16000	800
n.d.	600	330
n.d.	3300	800
n.d.	19000	1300
n.d.	200000	240
n.d.	190000
n.d.	58500
n.d.	80000
n.d.	16000
n.d.	14500
n.d.	20000
n.d.	42000
n.d.	80000
n.d.	19000
n.d.	21000
n.d.	3000
n.d.
n.d.
n.d.
n.d.
n.d.
n.d.
n.d. = not detected

## Sheet: figure 2C
embryo cfu counts
WT	Rag1-/-	μMT
n.d.	n.d.	n.d.
n.d.	8	40
n.d.	n.d.	n.d.
n.d.	180	n.d.
n.d.	n.d.	240
n.d.	9	n.d.
n.d.	120	3
n.d.	n.d.	n.d.
n.d.	n.d.	n.d.
n.d.	260	12
n.d.	n.d.	39
n.d.	5	n.d.
n.d.	8	3
n.d.	21	5
n.d.	120	20
n.d.	n.d.	9
n.d.	n.d.	n.d.
n.d.	27	n.d.
n.d.	5	n.d.
n.d.	n.d.	7
n.d.	180	70
n.d.	6	110
n.d.	19	n.d.
n.d.	n.d.	12
n.d.	n.d.	8
n.d.	13	12
n.d.	16	3
n.d.	n.d.	n.d.
n.d.	11	n.d.
n.d.	n.d.	23
n.d.	22	n.d.
n.d.	n.d.
n.d.	n.d.
n.d.	n.d.
n.d.	6
n.d.	n.d.
n.d.	2
n.d.	n.d.
n.d.	6
n.d.	n.d.
n.d.	3
n.d.	n.d.
n.d.
n.d.
n.d.
n.d.
n.d.
n.d.
n.d. = not detected

## Sheet: figure 2D
bacterial burden (cfu); WT mothers, placentae and embryos
WT	maternal blood	placenta	embryo
WT mother 1	316000	120	n.d.
		240	n.d.
		80	n.d.
		380	n.d.
		200	n.d.
		320	n.d.
		480	n.d.
		80	n.d.
		260	n.d.
WT mother 2	275	1240	n.d.
		n.d.	n.d.
		2500	n.d.
		660	n.d.
		200	n.d.
		1600	n.d.
WT mother 3	212500	n.d.	n.d.
		n.d.	n.d.
		60	n.d.
		60	n.d.
		160	n.d.
		160	n.d.
WT mother 4	12946.4	n.d.	n.d.
		n.d.	n.d.
		n.d.	n.d.
		n.d.	n.d.
		n.d.	n.d.
WT mother 5	11184.2	n.d.	n.d.
		n.d.	n.d.
		n.d.	n.d.
		n.d.	n.d.
		n.d.	n.d.
WT mother 6	46875	n.d.	n.d.
		n.d.	n.d.
		n.d.	n.d.
		n.d.	n.d.
		n.d.	n.d.
		n.d.	n.d.
		n.d.	n.d.
		n.d.	n.d.
WT mother 7	200000	n.d.	n.d.
		n.d.	n.d.
		n.d.	n.d.
		n.d.	n.d.
		n.d.	n.d.
		n.d.	n.d.
		n.d.	n.d.
		n.d.	n.d.
		n.d.	n.d.
n.d. = not detected

## Sheet: figre 2E
bacterial burden (cfu); μMT mothers, placentae and embryos
μMT	maternal blood	placenta	embryo
μMT mother 1	230000	3400	n.d.
		1500	40
		2300	n.d.
		8200	n.d.
		900	240
		n.d.	n.d.
μMT mother 2	422857	3800	3
		n.d.	n.d.
		n.d.	n.d.
		320	12
		900	39
		n.d.	n.d.
μMT mother 3	102125	80	3
		110	5
		81	20
		68	9
		120	n.d.
		n.d.	n.d.
μMT mother 4	894546	n.d.	n.d.
		350	7
		10	70
		510	110
		240	n.d.
		220	12
		460	8
μMT mother 5	165455	1200	12
		800	3
		330	n.d.
		800	n.d.
		1300	23
		240	n.d.
n.d. = not detected

## Sheet: figure 2F
bacterial burden (cfu); Rag-/- mothers, placentae and embryos
Rag-/-	maternal blood	palcenta	embryo
Rag1-/- mother 1	2.64286e+06	90000	n.d.
		90	8
		n.d.	n.d.
		430	180
		1500	n.d.
		260	9
		2100	120
Rag1-/- mother 2	671667	1400	n.d.
		900	n.d.
		260	260
		3200	n.d.
		800	5
		2200	8
		160	21
		140	120
Rag1-/- mother 3	2850	1000	n.d.
		110	n.d.
		900	27
		1800	5
		1800	n.d.
		2400	180
		260	6
		360	19
Rag1-/- mother 4	16971.4	3450	n.d.
		29000	n.d.
		9500	13
		16000	16
		600	n.d.
		3300	11
		19000	n.d.
Rag1-/- mother 5	5950000	200000	22
		190000	n.d.
		58500	n.d.
		80000	n.d.
Rag1-/- mother 6	9960000	16000	6
		14500	n.d.
		20000	2
		42000	n.d.
		80000	6
		19000	n.d.
		21000	3
		3000	n.d.
n.d. = not detected

## Sheet: figure 3B
bacteremia (cfu/ml blood) of bacteremic offspring of Rag1-/- mothers
age (weeks)	Rag-/-				Rag+/-
4	7250000	15500000		31250000	2333333			193333	53333.3	11500
5	4500000	5000000	42500	4500000	1175000	1400000	45000	600	27500	1000
6	11750000	7500000		1375000	70000	5000	700	n.d.	2625	n.d.
7	135000000	32333330	1100000	27000000	n.d.	6500	298.2	n.d.	1000	n.d.
8	8750000	18000000	375000	8116667	n.d.	n.d.	250	n.d.	1550	n.d.
9	1000000	7500000	1000000	5000000	n.d.	n.d.	1450	n.d.	1350
10	12500000	14500000	550000	11000000	n.d.	n.d.	n.d.	n.d.	200
11	1200000	14750000	405000	2200000	n.d.	n.d.	n.d.	n.d.	n.d.
12	2125000	16250000	650000	1750000	n.d.	n.d.	n.d.	n.d.	n.d.
13	1200000	7500000	250000	1500000
14	1725000	1775000	725000	4750000
n.d. = not detected

## Sheet: figure 3C
bacteremia (cfu/ml blood) of bacteremic offspring of μMT-/- mothers
age (weeks)	μMT-/-				μMT+/-
4			301176	932143	314286	135000	10656.2	10352.9	2250	1350	1150	1500	400
5	6490000	4700000	321071	373333	11605.3	2666.67	18687.5	17970.6	931.818	300	n.d.	n.d.	n.d.
6	19000000	7857143	291765	345714	2042.86	133.333	386.842	400	257.895	n.d.	n.d.	n.d.	n.d.
7	13000000	47136364	1000000	496364	n.d.	n.d.	n.d.	n.d.	n.d.	n.d.	n.d.
8	7950000	45428571	825000	732647	n.d.	n.d.	n.d.	n.d.
9	2077778	7866667	618125	620000
10	3881818	22636364	861538	832857
11	985294	12375000	546667	1850000
12	1890000	3310556	235455	283684
13	248571	160000	1350000	1365000
14	180526	200000	828571	480000
15	38500	172857	1350000	2250000
16	109286	109286
17	18434.8	157143
18	73500	220000
n.d. = not detected

[truncated: 8 more sheets: figure 3D, figure 3F, figure 3G, figure S1A, figure S1B, figure S1C, figure S1D, figure S1E]
